# Supplementary material for: iRGD synergizes with PD-1 knockout immunotherapy by enhancing lymphocyte infiltration in gastric cancer
Source: Nat Commun. 2019 Mar 22;10:1336. doi: 10.1038/s41467-019-09296-6 (PMC6430780; doi:10.1038/s41467-019-09296-6)
Supplement: Supplementary file 4 — Source Data [file 41467_2019_9296_MOESM4_ESM.xlsx]

## Sheet: Fig 1d
	DSPE-PEG-iRGD (μg/10^6 cell)
	0	0.24	0.38	0.3
	0.5	9.61	7.17	9.53
	1	15	17.8	27.7
	3	72	71.7	71.6
	5	92.8	94.4	95.2
	10	94.1	96.2	97.5
	20	97.6	98.1	96.6

## Sheet: Fig 1e
	times（h）	Relative fluorescence intensity
	0	1	1	1
	12	0.81	0.82	0.83
	30	0.68	0.66	0.68
	60	0.55	0.56	0.58

## Sheet: Fig 2c
	Day 0					Day 2
Control	288.288	307.146	285.047	290.756	308.361	501	446	475	452	478
T	303.481	292.986	289.543	291.405	292.476	498	434	479	443	456
T+iRGD	303.773	276.56	292.502	284.003	297.8	354	422	473	433	423
T-iRGD	267	300	308	288.7	296.6	252	302	285	272	306

## Sheet: Fig 2f
	T	T+iRGD	T-iRGD
Tumor	67.31	74.66	208.78
	64.8	66	238.91
	56.26	68.86	229.4
Liver	57.49	31.49	45.4
	56.55	76.77	42.39
	58.69	83.96	44.27
Spleen	64.05	77.13	64.54
	71.2	63.57	76.16
	63.62	77.2	76.62

## Sheet: Fig 2i
Control	IL-2	T	T+iRGD	T-iRGD
159	124	29	25	10
124	133	37	37	13
158	153	18	12	15
134	99	70	33	8
156	168	23	26	8
138	112	44	34	15
112	147	58	31	14
153	129	48	33	11

## Sheet: Fig 2j
Control	IL-2	T	T+iRGD	T-iRGD
106	122.3	99	44	23
163.5	153.4	72.6	81.2	31.6
146	166.7	166.1	94.5	60.3
100.9	120.1	77	70	28
174	149.9	82.3	75	41
135	151	134	61.2	32
96.7	89	88.3	54.3	24.5
142	132	101	77	21

## Sheet: Fig 3c
	T					T+iRGD					T-iRGD
He	2.1	3.21	3.46	1.15	3.21	2.01	3.12	2.67	3.54	2.11	2.44	3.2	2.56	3.16	1.9
Li	166	157	172.56	160	180	133	123.5	198	155.5	140	118	112.2	111.5	142.3	109
Sp	132	145	144.5	128	123	110.5	122.3	133.4	125.6	133	111	118	132	126.7	125
Lu	29.8	27.8	30.2	31	32.1	33.2	34.5	32.1	30	35	29.6	28.9	25.6	20.1	17.8
Ki	9	9.8	8.6	7.7	6.8	6.9	8.7	9	7.2	9	6.3	8.7	9.6	5.3	6.5
Tu	12.2	10.4	11.07	21	11.42	25.5	20	23	38	21	133.2	166.7	158	177.8	180

## Sheet: Fig 3e
time(days)	Control							IL-2							CTL							CTL+iRGD							CTL-iRGD							PD1-KO-CTL							PD1-KO-CTL+iRGD
14	98.7	120	105	119	108.8	94.4	92.1	92.1	122	101	104.5	91	115.4	117.7	107.308	99.769	91.4429	103.635	112.627	110.084	118.545	126.537	123.159	71.7451	128.745	139.638	73.6982	129.607	108.991	97.5523	102.52	120	122.392	108.894	100.232	129.975	107.912	112.435	124.093	111.293	115.277	109.889	96.3138	120.412	101.5	117.073	126.004	91.3739	99.2
17	166.6	295.5	283.3	303	277	268.8	146.6	199.8	264.3	229.7	242.1	183.4	246.6	227.2	284.64	179.005	180.508	242.91	230.093	165.57	214.227	259.632	160.058	210.47	224.623	191.857	294.258	234.518	196.48	139.332	179.293	185.74	212.936	217.678	189.747	246.128	227.795	198.924	187.711	224.283	193.039	155.639	149.2	144.355	154.753	164.8	192.727	187.323	103.415
20	398.8	484	500	432	388	458.2	325.5	390.2	446.6	344.1	358.7	366.6	472.8	342.1	389.039	310.828	241.346	409.585	365	402.612	371.63	324.9	310.058	268.128	343.75	295.314	325	275.471	276.48	277.556	242.914	296.017	275.168	296.006	222.75	364.338	355.622	256.163	268.945	339.05	302.434	244.1	189.414	190.875	219.469	207.389	227.427	294.252	169.95
23	545.5	552.5	676	580	509	625	504	560.3	582.7	562.3	577.5	510.2	588.9	562.3	514.995	549.25	484.416	502.08	601.737	504	462.04	527.428	458.172	511.2	568.547	335	415.14	490.47	321.549	409.529	333.384	356.402	350.542	358.892	304.274	453.005	465.353	393.25	460.169	440.554	414.364	364.49	236.89	234.812	282.793	289.038	313.526	300	236.89
26	691	813	844	750	667.7	831	699	772.1	786	752.4	689.8	722.3	892.1	740.3	625.408	620.125	548.13	638.467	737.902	658.845	522	642.941	525.693	583.05	781.456	595.725	504	476.514	459.421	522.15	459.492	420.734	442.793	509.796	487.616	534.187	522.567	469.476	565.2	547.782	542.811	488.879	303.188	317.325	344.531	357.035	488.53	462.875	282.795
30	855.5	985.5	905	919	876	1020	890	921.1	885.7	902.5	895.4	910.6	985.7	792.1	791.282	735	635.492	834.117	831	774.562	668.811	929.223	645.079	784	870.696	612.625	683.438	586.269	736.039	716.291	590.336	535.726	552.323	688.37	550.508	705.398	722.312	574.207	865.79	623.451	690.301	539.36	409.84	351.46	504	605.279	744.85	558	303.19
[truncated: 7 more columns]

## Sheet: Fig 3g
Control	IL-2	CTL	CTL+iRGD	CTL-iRGD	PD1-KO-CTL	PD1-KO-CTL+iRGD	PD1-KO-CTL-iRGD
0.8	0.77	0.6	0.6	0.47	0.53	0.53	0.25
0.73	0.75	0.65	0.73	0.53	0.67	0.26	0.13
0.75	0.88	0.66	0.73	0.41	0.47	0.5	0.2
0.76	0.73	0.86	0.47	0.5	0.6	0.53	0.27
0.82	0.84	0.53	0.47	0.53	0.46	0.36	0.24
0.86	0.82	0.5	0.6	0.52	0.46	0.3	0.2
0.73	0.7	0.6	0.53	0.47	0.6	0.4	0.32

## Sheet: Fig 4a
		anti-phospho-tyrosine
		anti-VE-cadherin

[truncated: 12 more sheets: Fig 4b, Fig 4c, Supplementary Fig1b, Supplementary Fig1c, Supplementary Fig2b, Supplementary Fig2c, Supplementary 2d, Supplementary  Fig 6b, Supplementary Fig 8a, Supplementary Fig 8c, Supplementary Fig 9c, Supplementary Fig 10]
